# Supplementary material for: Looking beyond Virus Detection in RNA Sequencing Data: Lessons Learned from a Community-Based Effort to Detect Cellular Plant Pathogens and Pests
Source: Plants (Basel). 2023 May 29;12(11):2139. doi: 10.3390/plants12112139 (PMC10255714; doi:10.3390/plants12112139)
Supplement: Supplementary file 1 [file plants-12-02139-s001.zip › Supplementary File S1 Overview of datasets.xlsx]

## Sheet: overview of datasets
Participant_code	Participant_country	Sample_Name	Plant_species_common_name	Host_species	Plant_cultivar	Plant_family	Crop_type	Plant_material	RNA_extraction_method	rRNA_depletion	Dnase_treatment	Sequencinglength	Selected_for_PhaseII	PhaseI_Quality_filtering	PhaseI_Adapter_removal	PhaseI_Merging_forward_reverse_reads	PhaseI_Host_plant_removal	PhaseI_Duplicate_removal	PhaseI_mapping_tool	PhaseI_Input_reads	PhaseI_mapped_reads	PhaseI_Phytoplasms_PCT	PhaseI_Fungi_PCT	PhaseI_Bacteria_PCT	PhaseI_Plants_PCT	PhaseI_Nematodes_PCT	PhaseI_Oomycetes_PCT	PhaseI_Insects_PCT	PhaseI_SpidersAndMites_PCT	PhaseI_Others_PCT	PhaseII_Kraken2_total_reads	PhaseII_Phytoplasms_Kraken2_RPM	PhaseII_Fungi_Kraken2_RPM	PhaseII_Bacteria_Kraken2_RPM	PhaseII_Plants_Kraken2_RPM	PhaseII_Nematodes_Kraken2_RPM	PhaseII_Oomycetes_Kraken2_RPM	PhaseII_Insects_Kraken2_RPM	PhaseII_SpidersAndMites_Kraken2_RPM
INRAE	FR	INRAE_Fragaria_S1	Strawberry	Fragaria × ananassa	Charlotte	Rosaceae	food crop	leaves	kit_Macherey_NucleoSpin_RNA_plant	No	Yes	2x150	No	Yes	Yes	No	No	Yes	BWA	27470804	26091985	4.59911e-05	0.110103	0.296417	99.5751	0.0013874	0.000835506	0.00260616	0.00112295	0.0123716
INRAE	FR	INRAE_Vitis_S2	Grapevine	Vitis vinifera	unknown	Vitaceae	food crop	rootstock	kit_Sigma	Yes	Yes	2x150	Yes	Yes	Yes	No	Yes	Yes	BWA	32383018	957191	0.0106562	4.89537	6.02158	74.7764	0.882165	0.0502512	5.12019	1.52603	6.71736	16191509	0	86249.4	122.657	903347	8.15242	6.73192	40.3915	3.70565
INRAE	FR	INRAE_Vitis_S3	Grapevine	Vitis vinifera	unknown	Vitaceae	food crop	rootstock	kit_Sigma	No	Yes	2x150	Yes	Yes	Yes	No	Yes	Yes	BWA	24580732	23047628	0.000295041	30.0113	0.173476	69.5987	0.00227355	0.0186961	0.0162446	0.0027031	0.176283	12290366	0.244094	213247	1468.79	309683	239.049	17.5747	383.471	200.97
INRAE	FR	INRAE_Prunus_S4	Plum	Prunus domestica	unknown	Rosaceae	food crop	leaves	kit_Sigma	Yes	Yes	2x150	Yes	Yes	Yes	No	No	Yes	BWA	20458750	1414492	0.00721107	0.835494	6.49329	83.3685	0.960628	0.116862	2.27127	1.66385	4.28288	10229375	0.293273	881.383	2693.03	919355	169.219	26.1991	1270.85	464.447
NIB	SI	NIB_Pool_S1	Pool	Pool	unknown	Solanaceae	food crop	leaves	Rneasy	Yes	Yes	2x150	Yes	Yes	Yes	Yes	No	No	CLC	14240153	31342859	0.000178669	0.166845	0.382486	99.2891	0.00497402	0.00340109	0.0546855	0.0158856	0.0824526	7799807	0.76925	1401.7	3577.52	553963	187.825	8.97458	859.124	241.929
NIB	SI	NIB_Pool_S2	Pool	Pool	unknown	Solanaceae	ornamental crop	leaves	Rneasy	Yes	Yes	2x150	No	Yes	Yes	Yes	No	No	CLC	13935306	8304867	6.02057e-05	0.178618	0.298163	99.4197	0.00134861	0.0061771	0.0221918	0.0063818	0.0673581
NIB	SI	NIB_Pool_S3	Pool	Pool	unknown	Cucurbitaceae	food crop	leaves	Rneasy	Yes	Yes	1x100	No	Yes	Yes	Yes	Yes	Yes	CLC	14710549	10218643	0.000215293	0.255093	0.62843	98.9249	0.00733953	0.0038557	0.0595285	0.0210987	0.0995827
ULG	BE	ULG_Musa_S1	Banana	Musa sp.	Paa Dalaga (ITC1783)	Musaceae	food crop	leaves	CTAB	Yes	unknown	2x75	No	Yes	No	unknown	No	No	Geneious	3465645	215604	0.000927627	0.118736	1.28244	98.0872	0.0394241	0.0408156	0.147029	0.0389603	0.24443
ULG	BE	ULG_Musa_S2	Banana	Musa sp.	unknown	Musaceae	food crop	leaves	CTAB	Yes	unknown	2x75	Yes	Yes	No	unknown	No	No	Geneious	3878842	228260	0.000876194	0.241391	1.92237	95.3781	0.208096	0.0306668	0.254096	1.6985	0.265925	9017592	0.77626	809.751	3358.44	737365	193.289	24.0641	995.166	375.71
ULG	BE	ULG_Musa_S3	Banana	Musa sp.	Narita 8 (ITC1843)	Musaceae	food crop	leaves	CTAB	Yes	unknown	2x75	No	Yes	No	unknown	No	No	Geneious	4119186	293837	0.000680649	0.232442	1.37253	97.9778	0.0313099	0.0217808	0.138512	0.0340325	0.190922
ULG	BE	ULG_Morus_S4	Black mulberry	Morus nigra	unknown	Moraceae	food crop	leaves	Tri-reagent	Yes	No	2x150	No	Yes	No	unknown	No	No	Geneious	2792132	68171	0.0058676	1.21166	4.58553	91.046	0.203899	0.0528084	1.29967	0.319784	1.27474
ULG	BE	ULG_Prunus_S5	Sweet cherry	Prunus avium	unknown	Rosaceae	food crop	branches and leaves	unknown	unknown	unknown	2x150	No	Yes	No	unknown	No	No	Geneious	3466336	93388	0.0021416	0.37371	1.01512	97.2277	0.114576	0.0256992	0.558958	0.114576	0.567525
ULG	BE	ULG_Vitis_S6	Grapevine	Vitis vinifera	unknown	Vitaceae	food crop	leaves	Tri-reagent	Yes	No	2x150	No	Yes	No	unknown	No	No	Geneious	7699216	2597772	0.000115484	1.02476	2.59141	96.1451	0.00650557	0.0154748	0.0390719	0.0195937	0.157982
ULG	BE	ULG_Nicotiana_S7	Tobacco	Nicotiana benthamiana	unknown	Solanaceae	industrial crop	leaves	Tri-reagent	Yes	No	2x150	No	Yes	No	unknown	No	Yes	Geneious	1829797	117580	0	0.0978057	1.51726	98.1119	0.0221126	0.0102058	0.113965	0.0212621	0.10546
USDA	US	USDA_Malus_S1	Apple	Malus domestica	unknown	Rosaceae	food crop	leaves	Illumina_Ribo-Zero_Plus_rRNA_Depletion_kit	Yes	No	1x75	No	Yes	Yes	unknown	No	No	BWA	47542993	3318200	0.000241095	0.896781	0.161051	98.2444	0.0565065	0.0390573	0.320324	0.109306	0.172352
USDA	US	USDA_Saccharum_S2	Sugarcane	Saccharum sp.	unknown	Poaceae	industrial crop	leaves	Illumina_Ribo-Zero_Plus_rRNA_Depletion_kit	Yes	No	1x75	No	Yes	Yes	unknown	No	No	BWA	23001313	2110186	0	0.0742115	0.170933	99.5657	0.00649232	0.0169653	0.112455	0.0116577	0.0416077
USDA	US	USDA_Malus_S3	Apple	Malus domestica	unknown	Rosaceae	food crop	leaves	Illumina_Ribo-Zero_Plus_rRNA_Depletion_kit	Yes	No	1x75	No	Yes	Yes	unknown	No	No	BWA	32996065	1604668	6.23182e-05	0.621063	0.217428	98.1958	0.0404445	0.0363938	0.473244	0.256564	0.158974
USDA	US	USDA_Saccharum_S4	Sugarcane	Saccharum sp.	unknown	Poaceae	industrial crop	leaves	Illumina_Ribo-Zero_Plus_rRNA_Depletion_kit	Yes	No	1x75	No	Yes	Yes	unknown	No	No	BWA	39166957	4565474	6.57106e-05	0.0970984	0.524546	99.024	0.0292412	0.00974707	0.141475	0.0216188	0.152186
USDA	US	USDA_Sorghum_S5	Sorghum	Sorghum sp.	unknown	Poaceae	food crop	leaves	Illumina_Ribo-Zero_Plus_rRNA_Depletion_kit	Yes	No	1x75	No	Yes	Yes	unknown	No	No	BWA	75409575	7643132	0.000117753	0.153288	0.853459	98.5515	0.0413574	0.00785018	0.106252	0.026442	0.259776
USDA	US	USDA_Pyrus_S6	Pear	Pyrus communis	unknown	Rosaceae	food crop	leaves	Illumina_Ribo-Zero_Plus_rRNA_Depletion_kit	Yes	No	1x75	Yes	Yes	Yes	unknown	No	No	BWA	25187927	1939756	5.15529e-05	0.303595	0.508878	96.4774	0.148782	0.0397988	0.557802	1.61288	0.350817	24947879	0.641337	818.066	2010.99	815144	123.417	24.8518	1188.8	1981.53
USDA	US	USDA_Pyrus_S7	Pear	Pyrus communis	unknown	Rosaceae	food crop	leaves	Illumina_Ribo-Zero_Plus_rRNA_Depletion_kit	Yes	No	1x75	Yes	Yes	Yes	unknown	No	No	BWA	28148222	10875859	9.19468e-05	0.350823	1.04243	96.7494	0.167895	0.0104727	0.0949534	1.11319	0.470721	27853725	2.54903	1337.09	2905.18	556044	166.585	38.1278	647.669	4914.06
USDA	US	USDA_Saccharum_S8	Sugarcane	Saccharum sp.	unknown	Poaceae	industrial crop	leaves	Illumina_Ribo-Zero_Plus_rRNA_Depletion_kit	Yes	No	1x75	Yes	Yes	Yes	unknown	No	No	BWA	47906064	29233386	0.000263397	0.279728	1.67051	97.5126	0.0685347	0.00442303	0.0440216	0.0311801	0.388788	47512542	4.3357	794.611	3837.13	400150	106.33	27.4454	453.67	110.076
MPI_DW	NZ	MPI_DW_Allium_S1	Wild onion	Allium triquetrum	unknown	Amaryllidaceae	wild	leaves	NEBNext_Ultra_RNA_Library_Prep_Kit_for_Illumina	No	Yes	2x250	No	Yes	Yes	Yes	No	No	BWA	2622893	2532780	0	0.00422461	0.702232	99.2869	0.000197412	0.000276376	0.000789646	0.000552752	0.00477736
MPI_DW	NZ	MPI_DW_Allium_S2	Wild onion	Allium triquetrum	unknown	Amaryllidaceae	wild	leaves	NEBNext_Ultra_RNA_Library_Prep_Kit_for_Illumina	No	Yes	2x250	Yes	Yes	Yes	Yes	No	No	BWA	3348156	2987802	0	0.0135216	0.433998	99.419	0.00826695	0.00137225	0.105964	0.00200817	0.015831	3737061	22.4776	2777.85	17675.4	654935	113.726	27.5618	905.257	121.486
MPI_DW	NZ	MPI_DW_Clematis_S3	Clematis	Clematis paniculata	unknown	Ranunculaceae	ornamental crop	leaves	NEBNext_Ultra_RNA_Library_Prep_Kit_for_Illumina	No	Yes	2x250	Yes	Yes	Yes	Yes	No	No	BWA	2754727	2661895	0.0019535	0.716407	1.5161	97.5323	0.00811452	0.00432023	0.0155528	0.00428266	0.200985	3164044	29.7088	8825.1	36702.1	772390	328.061	64.4745	1396.31	268.327
MPI_DW	NZ	MPI_DW_Clivia_S4	Clivia	Clivia sp.	unknown	Amaryllidaceae	ornamental crop	leaves	NEBNext_Ultra_RNA_Library_Prep_Kit_for_Illumina	No	Yes	2x250	No	Yes	Yes	Yes	No	No	BWA	3502473	3479243	2.87419e-05	0.0285119	0.63876	99.3037	0.00045987	0.000201193	0.00316161	0.00261551	0.0225624
MPI_DW	NZ	MPI_DW_Daphne_S5	Daphne	Daphne odora	unknown	Thymelaeaceae	ornamental crop	leaves	NEBNext_Ultra_RNA_Library_Prep_Kit_for_Illumina	No	Yes	2x250	No	Yes	Yes	Yes	No	No	BWA	2889033	2801664	0	0.0263772	0.443451	99.4967	0.000892327	0.000713861	0.00296253	0.00324807	0.0256633
MPI_DW	NZ	MPI_DW_Hemerocallis_S6	Hemerocallis	Hemerocallis sp.	unknown	Asphodelaceae	ornamental crop	leaves	NEBNext_Ultra_RNA_Library_Prep_Kit_for_Illumina	No	Yes	2x250	No	Yes	Yes	Yes	No	No	BWA	9903143	10005124	1.99898e-05	0.0783998	2.23977	97.6445	0.00114941	0.000569708	0.00982497	0.00101948	0.0246973
MPI_DW	NZ	MPI_DW_Melicytus_S7	Whiteywood	Melicytus ramiflorus	unknown	Violaceae	wild	leaves	NEBNext_Ultra_RNA_Library_Prep_Kit_for_Illumina	No	Yes	2x250	Yes	Yes	Yes	Yes	No	No	BWA	2562581	2467907	0.000445722	0.224806	0.588717	99.1078	0.0048219	0.00125613	0.0136958	0.0216378	0.0367923	2938013	2.72293	4061.93	12788.2	790091	256.296	18.0394	1358.06	513.953
MPI_DW	NZ	MPI_DW_Nandina_S8	Heavenly bamboo	Nandina domestica	unknown	Berberidaceae	ornamental crop	leaves	NEBNext_Ultra_RNA_Library_Prep_Kit_for_Illumina	No	Yes	2x250	No	Yes	Yes	Yes	No	No	BWA	5994011	5785385	0.000535833	0.574759	0.92222	98.3423	0.00623986	0.00632629	0.0202925	0.00425209	0.123103
MPI_DW	NZ	MPI_DW_Persea_S9	Avocado	Persea americana	unknown	Lauraceae	food crop	leaves	NEBNext_Ultra_RNA_Library_Prep_Kit_for_Illumina	No	Yes	2x250	No	Yes	Yes	Yes	No	No	BWA	2109204	2048128	0	0.0226548	0.972742	98.9864	0.000341776	4.88251e-05	0.00131828	0.00151358	0.0149893
MPI_DW	NZ	MPI_DW_Pittosporum_S10	Karo	Pittosporum crassifolium	unknown	Pittosporaceae	wild	leaves	NEBNext_Ultra_RNA_Library_Prep_Kit_for_Illumina	No	Yes	2x250	No	Yes	Yes	Yes	No	No	BWA	3056348	3071115	0.00149783	0.687991	0.742434	98.4349	0.0058285	0.00289797	0.0289146	0.0062518	0.0893161
MPI_DW	NZ	MPI_DW_Solanum_S11	Potato	Solanum tuberosum	Russet Burbank	Solanaceae	food crop	tubers	NEBNext_Ultra_RNA_Library_Prep_Kit_for_Illumina	No	Yes	2x250	No	Yes	Yes	Yes	No	No	BWA	3316982	3246830	6.15985e-05	0.00603666	0.0768442	99.8661	9.23978e-05	0.000246394	0.000585186	0.000677584	0.0493096
MPI_DW	NZ	MPI_DW_Solanum_S12	Potato	Solanum tuberosum	Innovator	Solanaceae	food crop	tubers	NEBNext_Ultra_RNA_Library_Prep_Kit_for_Illumina	No	Yes	2x250	No	Yes	Yes	Yes	No	No	BWA	3143621	3072913	0	0.00615052	0.149467	99.7882	0.00013017	0.000390509	0.000585763	0.000683391	0.0544109
MPI_DW	NZ	MPI_DW_Prunus_S13	Peach	Prunus persica	unknown	Rosaceae	food crop	leaves	NEBNext_Ultra_RNA_Library_Prep_Kit_for_Illumina	No	Yes	2x250	No	Yes	Yes	Yes	No	No	BWA	8828848	8805987	4.54236e-05	0.00618897	1.16922	98.8096	0.000283898	0.000261186	0.00147627	0.000919829	0.0119805
MPI_DW	NZ	MPI_DW_Rosa_S14	Sweet briar	Rosa rubiginosa	unknown	Rosaceae	ornamental crop	leaves	NEBNext_Ultra_RNA_Library_Prep_Kit_for_Illumina	No	Yes	2x250	No	Yes	Yes	Yes	No	No	BWA	2443642	2341676	0	0.0904907	0.194476	99.6728	0.00162277	0.00038434	0.0263059	0.00371529	0.0102491
MPI_DW	NZ	MPI_DW_Rubus_S15	Raspberry	Rubus idaeus	unknown	Rosaceae	food crop	leaves	NEBNext_Ultra_RNA_Library_Prep_Kit_for_Illumina	No	Yes	2x250	No	Yes	Yes	Yes	No	No	BWA	3632566	3614254	0	0.00882616	0.128021	99.8443	0.000359687	0.00047036	0.00337552	0.00199211	0.0126997
MPI_DW	NZ	MPI_DW_Rubus_S16	Raspberry	Rubus idaeus	unknown	Rosaceae	food crop	leaves	NEBNext_Ultra_RNA_Library_Prep_Kit_for_Illumina	No	Yes	2x250	No	Yes	Yes	Yes	No	No	BWA	3883355	3831296	2.61008e-05	0.0112756	0.114322	99.8569	0.00031321	0.000261008	0.0031843	0.00294939	0.0108057
MPI_DW	NZ	MPI_DW_Viburnum_S17	Viburnum	Viburnum sp.	unknown	Adoxaceae	wild	leaves	NEBNext_Ultra_RNA_Library_Prep_Kit_for_Illumina	No	Yes	2x250	No	Yes	Yes	Yes	No	No	BWA	2193301	2160167	0	0.0382841	0.512599	99.4188	0.00217576	0.000555513	0.00148137	0.0119898	0.0141193
ILVO	BE	ILVO_Stachys_S1	Chinese artichoke	Stachys affinis	unknown	Lamiaceae	food crop	leaves	Spectrum_Plant_Total_RNA_kit	Yes	No	2x150	Yes	Yes	Yes	No	No	No	BWA	69291458	9931354	0.00972677	0.745608	8.21178	83.4178	0.385335	0.16895	2.91638	2.47467	1.66975	34645729	4.6759	5516.09	16598	669303	924.847	189.461	5350.3	4229.38
ILVO	BE	ILVO_Citrus_S2	Orange	Citrus sinensis	unknown	Rutaceae	food crop	leaves	Spectrum_Plant_Total_RNA_kit	Yes	No	2x150	Yes	Yes	Yes	No	No	No	BWA	42878934	3923325	0.00593884	1.34868	6.01798	82.7023	0.453238	0.499296	3.97319	1.15112	3.84827	21439467	1.6325	4772.93	9084.27	873461	307.424	70.0111	1504.47	110.73
ILVO	BE	ILVO_Prunus_S3	Sweet cherry	Prunus avium	Coralise	Rosaceae	food crop	leaves	Spectrum_Plant_Total_RNA_kit	No	No	2x150	No	Yes	Yes	No	No	No	BWA	4018472	3396201	0.000706672	46.5498	1.93666	51.0328	0.0228785	0.0109534	0.0512632	0.0483187	0.346652
ILVO	BE	ILVO_Ipomea_S4	Sweet potato	Ipomea batatas	unknown	Convolvulaceae	food crop	leaves	Spectrum_Plant_Total_RNA_kit	Yes	No	2x150	Yes	Yes	Yes	No	No	No	BWA	2902780	290644	0.0075694	0.976108	4.84786	82.086	0.575274	0.869449	4.2626	3.11928	3.25587	1451390	0.688995	1582.62	2363.94	578576	55.8086	22.7368	511.234	11.7129
ILVO	BE	ILVO_Solanum_S5	Tomato	Solanum lycopersicum	unknown	Solanaceae	food crop	leaves	Spectrum_Plant_Total_RNA_kit	Yes	No	2x150	Yes	Yes	Yes	No	No	No	BWA	85314268	16239523	0.00187198	0.311081	2.88313	88.4868	0.0824101	0.107577	1.29298	2.87181	3.96236	42657134	0.0468855	70.4923	1513.53	923043	15.2143	2.01608	2945.67	4.36035
ILVO	BE	ILVO_Solanum_S6	Tomato	Solanum lycopersicum	unknown	Solanaceae	food crop	leaves	Spectrum_Plant_Total_RNA_kit	Yes	No	2x150	No	Yes	Yes	No	No	No	BWA	40038318	22936117	0.000719389	0.109552	2.502	95.6928	0.0324074	0.0315529	0.317879	0.438771	0.874272
ILVO	BE	ILVO_Solanum_S7	Tomato	Solanum lycopersicum	unknown	Solanaceae	food crop	leaves	Spectrum_Plant_Total_RNA_kit	Yes	No	2x150	Yes	Yes	Yes	No	No	No	BWA	53853866	34227054	0.00211236	1.07458	2.34116	94.97	0.0301165	0.0297601	0.288631	0.429087	0.834556	26926933	8.98728	16574.4	11155.1	607966	229.844	1362.5	670.89	278.309
ILVO	BE	ILVO_Capsicum_S8	Pepper	Capsicum annuum	unknown	Solanaceae	food crop	leaves	Spectrum_Plant_Total_RNA_kit	Yes	No	2x150	Yes	Yes	Yes	No	No	No	BWA	76404812	50748522	0.00103648	5.01737	3.64111	70.9727	0.483931	0.248466	19.1412	0.12742	0.366803	38202406	6.15145	40078.3	32363.7	303322	747.859	199.202	248490	1015.75
ILVO	BE	ILVO_Solanum_S9	Eggplant	Solanum melongena	unknown	Solanaceae	food crop	leaves	Spectrum_Plant_Total_RNA_kit	Yes	No	2x150	Yes	Yes	Yes	No	No	No	BWA	63730838	46843696	0.00092862	4.13505	3.85903	85.8948	0.252495	0.165555	5.25098	0.0914723	0.349699	31865419	7.34338	42538.5	27796	385706	592.366	1137.25	118905	610.662
ILVO	BE	ILVO_Solanum_S10	Tomato	Solanum lycopersicum	unknown	Solanaceae	food crop	leaves	Spectrum_Plant_Total_RNA_kit	Yes	No	2x150	Yes	Yes	Yes	No	No	No	BWA	58388210	20540685	0.00139723	0.934039	3.23033	92.2635	0.230796	0.0684787	0.703438	0.598558	1.96941	29194105	3.9734	3211.2	5082.84	681557	142.803	2069.87	624.167	3448.2
ILVO	BE	ILVO_Capsicum_S11	Sweet pepper	Capsicum annuum	unknown	Solanaceae	food crop	leaves	Spectrum_Plant_Total_RNA_kit	Yes	No	2x150	Yes	Yes	Yes	Yes	No	No	BWA	28349826	17833670	0.000112147	1.21734	2.18295	95.4264	0.0202931	0.0163455	0.708228	0.345515	0.0827816	31888957	8.43552	12291.6	13196.2	587760	387.407	93.3866	4662.87	756.626
ILVO	BE	ILVO_Capsicum_S12	Sweet pepper	Capsicum annuum	unknown	Solanaceae	food crop	leaves	Spectrum_Plant_Total_RNA_kit	Yes	No	2x150	No	Yes	Yes	Yes	No	No	BWA	33736822	12886580	0.0002328	0.252844	1.80963	97.466	0.00523801	0.0160011	0.331795	0.0354788	0.082776
ILVO	BE	ILVO_Ipomea_S13	Sweet potato	Ipomea batatas	unknown	Convolvulaceae	food crop	tubers	Spectrum_Plant_Total_RNA_kit	Yes	No	2x150	Yes	Yes	Yes	Yes	No	No	BWA	22834600	14985266	0.0019686	0.721175	7.13001	91.6384	0.0233229	0.0131462	0.232348	0.0311039	0.208538	26086267	6.3635	9719.14	43278.3	573443	412.669	89.7024	1567.49	983.199
ILVO	BE	ILVO_Oxalis_S14	Oca	Oxalis tuberosa	unknown	Oxalidaceae	food crop	tubers	Spectrum_Plant_Total_RNA_kit	Yes	No	2x150	Yes	Yes	Yes	Yes	No	No	BWA	41845808	16404506	0.00255418	0.760535	3.77577	93.9277	0.188308	0.253168	0.495443	0.0582584	0.538309	26171093	2.67471	2793.77	8163.28	793374	553.55	125.979	3625.87	270.222
ILVO	BE	ILVO_Oxalis_S15	Oca	Oxalis tuberosa	unknown	Oxalidaceae	food crop	leaves	Spectrum_Plant_Total_RNA_kit	Yes	No	2x150	No	Yes	Yes	Yes	No	No	BWA	20301544	3255928	0	0.0090604	0.215207	99.0476	0.00362416	0.0506154	0.616506	0.0309282	0.0265055
ILVO	BE	ILVO_Smallanthus_S16	Yacon	Smallanthus sonchifolius	unknown	Asteraceae	food crop	leaves	Spectrum_Plant_Total_RNA_kit	Yes	No	2x150	No	Yes	Yes	Yes	No	No	BWA	19393883	2843858	0.000140654	0.0107952	0.372276	98.9614	0.000914251	0.0359371	0.600382	0.00474707	0.0134325
ILVO	BE	ILVO_Ipomea_S17	Sweet potato	Ipomea batatas	unknown	Convolvulaceae	food crop	leaves	Spectrum_Plant_Total_RNA_kit	Yes	No	2x150	No	Yes	Yes	Yes	No	No	BWA	28770343	3828739	5.22365e-05	0.038864	0.563031	98.5577	0.00122756	0.0547439	0.696705	0.0375319	0.0501471
ILVO	BE	ILVO_Dioscorea_S18	Yam	Dioscorea sp.	unknown	Dioscoreaceae	food crop	leaves	Spectrum_Plant_Total_RNA_kit	Yes	No	2x150	No	Yes	Yes	Yes	No	No	BWA	22387893	2862779	0	0.0276305	0.893223	97.6145	0.0187231	0.122957	1.13942	0.0709101	0.112688
ILVO	BE	ILVO_Malus_S19	Apple	Malus domestica	unknown	Rosaceae	food crop	pollen	MirVana_TotalRNA	No	No	2x150	No	Yes	Yes	Yes	No	No	BWA	34738748	33616153	6.54447e-05	0.0741548	0.262234	99.6004	0.00474177	0.0018146	0.0163433	0.0117473	0.028519
ILVO	BE	ILVO_Malus_S20	Apple	Malus domestica	unknown	Rosaceae	food crop	pollen	MirVana_TotalRNA	Yes	No	2x150	No	Yes	Yes	Yes	No	No	BWA	22316360	845598	0	0.267976	0.659415	92.4066	0.0107616	0.45861	5.38471	0.24326	0.56871
UCDAVIS	US	UCDAVIS_Prunus_S1	Almond	Prunus dulcis	Penta	Rosaceae	food crop	petiole	Illumina_TrueSeq	Yes	No	1x75	No	Yes	Yes	No	No	No	BWA	47388848	27285855	0.000205235	0.250885	0.994805	98.2877	0.0422673	0.00575023	0.0388846	0.0558458	0.323618
UCDAVIS	US	UCDAVIS_Malus_S2	Apple	Malus domestica	Bud 10	Rosaceae	food crop	petiole	Illumina_TrueSeq	Yes	No	1x75	No	Yes	Yes	No	No	No	BWA	46548297	28572165	0.000153996	0.299949	0.498429	98.9136	0.0251959	0.00306242	0.0273658	0.0212305	0.210989
UCDAVIS	US	UCDAVIS_Pyrus_S3	Pear	Pyrus communis	CPYR 9045.001	Rosaceae	food crop	petiole	Illumina_TrueSeq	Yes	No	1x75	No	Yes	Yes	No	No	No	BWA	40829146	15093804	0.000106004	0.296976	0.842067	98.3232	0.0430773	0.0077449	0.0584279	0.0372404	0.391207
UCDAVIS	US	UCDAVIS_Pyrus_S4	Pear	Pyrus communis	Old Home x Farmingdale 97	Rosaceae	food crop	petiole	Illumina_TrueSeq	Yes	No	1x75	No	Yes	Yes	No	No	No	BWA	40474433	23253281	0.000137615	0.289791	1.03216	98.1083	0.0598539	0.00661842	0.0592734	0.0362788	0.407564
UCDAVIS	US	UCDAVIS_Prunus_S5	Prunus	Prunus sp.	Flavor Supreme	Rosaceae	food crop	petiole	Illumina_TrueSeq	Yes	No	1x75	No	Yes	Yes	No	No	No	BWA	24567701	19599019	0.00013266	0.294698	0.851247	98.386	0.0562681	0.00513801	0.0338895	0.0345272	0.338114
UCDAVIS	US	UCDAVIS_Prunus_S6	Prunus	Prunus sp.	Proprietary	Rosaceae	food crop	petiole	Illumina_TrueSeq	Yes	No	1x75	No	Yes	Yes	No	No	No	BWA	27761334	23639531	0.000105755	0.339271	1.1644	97.8645	0.0476744	0.00579961	0.0363797	0.0841007	0.457788
UCDAVIS	US	UCDAVIS_Prunus_S7	Cherry	Prunus cerasus	Colt Cherry Rootstock	Rosaceae	food crop	petiole	Illumina_TrueSeq	Yes	No	1x75	Yes	Yes	Yes	No	No	No	BWA	23965977	21325040	0.249158	0.524735	0.185566	98.713	0.021102	0.00331066	0.015034	0.0192825	0.268769	23965977	2728.33	3070.6	5364.23	370960	193.316	11.1825	356.297	177.21
UCDAVIS	US	UCDAVIS_Rosa_S8	Rose	Rosa sp.	Proprietary	Rosaceae	ornamental crop	petiole+bottom part of leaf	Illumina_TrueSeq	Yes	No	1x75	No	Yes	Yes	No	No	No	BWA	31395928	18437128	0.000130172	0.454653	0.711304	98.4811	0.0260236	0.00367736	0.0322556	0.0278948	0.262931
UCDAVIS	US	UCDAVIS_Rosa_S9	Rose	Rosa sp.	Proprietary	Rosaceae	ornamental crop	petiole+bottom part of leaf	Illumina_TrueSeq	Yes	No	1x75	No	Yes	Yes	No	No	No	BWA	24087552	13778724	0.00026853	0.53288	0.984278	98.2302	0.0142321	0.00389731	0.0260039	0.0163658	0.191839
UCDAVIS	US	UCDAVIS_Rosa_S10	Rose	Rosa sp.	Antique Rose	Rosaceae	ornamental crop	petiole+bottom part of leaf	Illumina_TrueSeq	Yes	No	1x75	Yes	Yes	Yes	No	No	No	BWA	24145676	15117865	0.000185211	0.509067	0.721339	95.9508	0.419365	0.00410111	0.10391	2.01365	0.277572	24145676	7.62041	1869.73	5356.28	478721	183.594	19.0924	1001.96	3415.68
UCDAVIS	US	UCDAVIS_Rosa_S11	Rose	Rosa sp.	unknown	Rosaceae	ornamental crop	petiole+bottom part of leaf	Illumina_TrueSeq	Yes	No	1x75	Yes	Yes	Yes	No	No	No	BWA	22940225	12555839	0.000549545	2.99622	1.05856	95.0941	0.0333072	0.00904758	0.0504466	0.0570093	0.700758	23806408	12.6437	13008.8	9587.25	484713	259.552	40.5353	957.977	512.635
UCDAVIS	US	UCDAVIS_Fragaria_S12	Strawberry	Fragaria × ananassa	unknown	Rosaceae	food crop	petiole+bottom part of leaf	Illumina_TrueSeq	Yes	No	1x75	No	Yes	Yes	No	No	No	BWA	24639193	10525093	0.000266031	0.268872	0.976295	98.1367	0.073396	0.00616622	0.0763319	0.0334249	0.428566
UCDAVIS	US	UCDAVIS_Fragaria_S13	Strawberry	Fragaria × ananassa	unknown	Rosaceae	food crop	petiole+bottom part of leaf	Illumina_TrueSeq	Yes	No	1x75	Yes	Yes	Yes	No	No	No	BWA	22149210	15638087	0.000134288	0.234843	0.822076	98.3093	0.0581849	0.0027433	0.213786	0.0784367	0.280495	22149210	5.10176	2381.44	3899.51	376774	83.0278	10.339	951.366	147.5
UCDAVIS	US	UCDAVIS_Fragaria_S14	Strawberry	Fragaria × ananassa	unknown	Rosaceae	food crop	petiole+bottom part of leaf	Illumina_TrueSeq	Yes	No	1x75	No	Yes	Yes	No	No	No	BWA	22839139	10473352	0.000171865	0.28836	1.29075	97.8211	0.0781221	0.0060821	0.0520177	0.0457829	0.417603
UCDAVIS	US	UCDAVIS_Vitis_S15	Grapevine	Vitis vinifera	unknown	Vitaceae	food crop	petiole	Illumina_TrueSeq	Yes	No	1x75	No	Yes	Yes	No	No	No	BWA	20436294	13930462	0.000265605	0.328072	1.44364	97.8409	0.0401494	0.00475935	0.0469188	0.0226123	0.272705
UCDAVIS	US	UCDAVIS_Vitis_S16	Grapevine	Vitis vinifera	unknown	Vitaceae	food crop	petiole	Illumina_TrueSeq	Yes	No	1x75	No	Yes	Yes	No	No	No	BWA	26391779	9685177	0.000268451	0.352848	1.11054	97.883	0.0627557	0.00994303	0.140823	0.0378826	0.401985
UCDAVIS	US	UCDAVIS_Vitis_S17	Grapevine	Vitis vinifera	unknown	Vitaceae	food crop	petiole	Illumina_TrueSeq	Yes	No	1x75	No	Yes	Yes	No	No	No	BWA	19893383	8324244	0.000204223	0.243962	1.08793	98.1933	0.0558369	0.00625883	0.0573746	0.0273058	0.32785
BAEM	TR	BAEM_Vitis_S1	Grapevine	Vitis vinifera	Kürt Üzümü	Vitaceae	food crop	leaves	CTAB	Yes	Yes	2x150	Yes	Yes	Yes	No	Yes	No	CLC	31670096	932689	0.085023	21.7899	50.3588	22.2756	0.0596126	0.753199	2.44615	0.0644373	2.16728	55420509	1.10068	4556.17	20292.8	627769	200.918	108.173	2280.09	99.6743
MPI_CP	NZ	MPI_CP_Persicaria_S1	Vietnamese coriander	Persicaria odorata	unknown	Polygonaceae	food crop	leaves	NEBNext_Ultra_RNA_Library_Prep_Kit_for_Illumina	No	Yes	2x250	No	Yes	Yes	No	No	No	BWA	6516147	5489575	0.000382543	0.176863	0.608426	99.1218	0.00511879	0.00209488	0.0229526	0.0111666	0.0512244
MPI_CP	NZ	MPI_CP_Melicytus_S2	Melicytus sp.	Melicytus sp.	unknown	Violaceae	wild	leaves	NEBNext_Ultra_RNA_Library_Prep_Kit_for_Illumina	No	Yes	2x250	No	Yes	Yes	No	No	No	BWA	5655769	6199765	0.000129037	0.0900357	0.857613	98.9443	0.0058228	0.00222589	0.0316947	0.00341948	0.0647121
MPI_CP	NZ	MPI_CP_Melicytus_S3	Melicytus sp.	Melicytus sp.	unknown	Violaceae	wild	leaves	NEBNext_Ultra_RNA_Library_Prep_Kit_for_Illumina	No	Yes	2x250	Yes	Yes	Yes	No	No	No	BWA	6430251	5777896	0.00157497	1.5996	0.687811	97.5045	0.012219	0.00515759	0.0439433	0.0265148	0.118642	3095619	1.61519	14013.7	11744	771492	219.342	10.9833	1192.65	580.821
MPI_CP	NZ	MPI_CP_Melicytus_S4	Melicytus sp.	Melicytus sp.	unknown	Violaceae	wild	leaves	NEBNext_Ultra_RNA_Library_Prep_Kit_for_Illumina	No	Yes	2x250	No	Yes	Yes	No	No	No	BWA	6073755	6234368	0.000352883	0.208345	0.925274	98.6964	0.00461955	0.0053574	0.0439178	0.0189755	0.0967219
MPI_CP	NZ	MPI_CP_Macropiper_S5	Kawakawa	Macropiper excelsum	unknown	Piperaceae	wild	leaves	NEBNext_Ultra_RNA_Library_Prep_Kit_for_Illumina	No	Yes	2x250	Yes	Yes	Yes	No	No	No	BWA	6548384	5212957	9.59149e-05	0.0150778	0.973517	98.7775	0.00730871	0.00471901	0.0820072	0.0107041	0.129082	2832237	43.7816	41430.9	2991.28	697701	128.167	44.8409	377.793	111.926
MPI_CP	NZ	MPI_CP_Campanula_S6	Canterbury bells	Campanula medium	unknown	Campanulaceae	wild	leaves	NEBNext_Ultra_RNA_Library_Prep_Kit_for_Illumina	No	Yes	2x250	No	Yes	Yes	No	No	No	BWA	5556162	6182497	9.70482e-05	0.0103842	1.14664	98.7645	0.00482006	0.0139749	0.0156248	0.0129236	0.0309907
Agroscope_JSR	CH	Agroscope_JSR_Vitis_S1	Grapevine	Vitis vinifera	Chasselas	Vitaceae	food crop	branches	CTAB	No	Yes	1x150	No	Yes	Yes	No	No	No	BWA	unknown	15542604	9.0075e-05	0.33643	0.514541	98.7899	0.00985678	0.00456166	0.0548492	0.021663	0.268153
Agroscope_JSR	CH	Agroscope_JSR_Vitis_S2	Grapevine	Vitis vinifera	unknown	Vitaceae	food crop	leaves	CTAB	No	Yes	1x150	No	Yes	Yes	No	No	No	BWA	unknown	18581813	6.45793e-05	0.209511	1.69781	97.8522	0.00757192	0.0019589	0.00995597	0.0145842	0.206309
NAK	NL	NAK_Solanum_S1	Potato	Solanum tuberosum	Mix	Solanaceae	food crop	tubers	Sbeadex	No	Yes	2x100	Yes	Yes	Yes	Yes	No	No	BWA	38062764	37396901	0.000283446	0.235618	2.47408	97.2336	0.00465547	0.00172742	0.0029949	0.00466616	0.0423297	19030206	25.8011	7999.28	47258.3	544422	530.998	105.674	1180.91	831.52
NAK	NL	NAK_Solanum_S2	Potato	Solanum tuberosum	Mix	Solanaceae	food crop	tubers	Sbeadex	Yes	Yes	1x100	No	Yes	Yes	Yes	No	No	BWA	19797872	19410248	0.000144254	0.133563	1.56293	98.2486	0.00325086	0.00199894	0.00292629	0.00478613	0.0417769
NAK	NL	NAK_Solanum_S3	Potato	Solanum tuberosum	Mix	Solanaceae	food crop	tubers	Sbeadex	Yes	Yes	1x100	No	Yes	Yes	Yes	No	No	BWA	21013474	20708878	0.000173838	0.0940514	1.36908	98.4782	0.00339468	0.0019412	0.0032305	0.00467915	0.0452608
Agroscope_OS	CH	Agroscope_OS_Solanum_S1	Potato	Solanum tuberosum	Mix	Solanaceae	food crop	tubers	MagMax	Yes	Yes	2x125	Yes	No	No	Yes	No	No	BWA	141954938	74904685	0.000192244	0.477104	12.7612	86.4965	0.00530674	0.00328017	0.0256433	0.00351113	0.227286	129508413	2.54038	5361.96	19525.6	538404	188.752	43.1632	468.031	226.101
JKI	DE	JKI_Beta_S1	Beet	Beta vulgaris subsp. vulgaris	unknown	Amaranthaceae	industrial crop	leaves	innuPREPRNAMiniKit	Yes	Yes	2x150	Yes	Yes	Yes	No	No	Yes	Geneious	6338592	2610698	0.00448156	2.40001	11.312	83.0855	0.0461179	0.426284	0.486766	0.0019918	2.23683	4932657	4.25734	5628.41	76736.5	673734	446.413	63.4546	1268.69	238.817
JKI	DE	JKI_Alliaria_S2	Garlic mustard	Alliaria petiolata	unknown	Brassicaceae	food crop	leaves	ViraldsRNAExtractionMiniKitforPlantTissue	Yes	No	2x150	No	Yes	Yes	No	No	Yes	Geneious	11824378	11181687	0.000143091	0.325255	6.13559	92.9443	0.00636755	0.0118229	0.0777253	0.00126099	0.497501
JKI	DE	JKI_Vicia_S3	Bean	Vicia faba	unknown	Fabaceae	food crop	leaves	innuPREPRNAMiniKit	Yes	No	2x300	No	Yes	Yes	No	No	Yes	Geneious	1561912	1522442	0	1.06106	9.34722	89.1072	0.00105094	0	0.260174	0.000131368	0.223128
KIS	SI	KIS_Glycine_S1	Soybean	Glycine max	Aligator	Fabaceae	food crop	leaves	Rneasy+PIA	Yes	Yes	2x150	Yes	Yes	Yes	No	No	Yes	Geneious	6145720	3141419	0.000286495	0.331665	1.57021	97.3696	0.00980449	0.255553	0.0318009	0.00452025	0.426559	14474244	1.24359	928.131	3335.58	837405	152.478	611.569	485.69	94.5127
KIS	SI	KIS_Glycine_S2	Soybean	Glycine max	Aligator	Fabaceae	food crop	leaves	Rneasy+PIA	Yes	Yes	2x150	Yes	Yes	Yes	No	No	Yes	Geneious	5579064	716950	0.000836878	0.809261	2.54592	94.1243	0.0419834	0.535742	0.107957	0.457773	1.37625	11148570	1.79395	1787.05	4453.93	781943	188.186	761.891	637.391	723.591
KIS	SI	KIS_Rubus_S3	Blackberry	Rubus sp.	unknown	Rosaceae	food crop	leaves	Rneasy+PIA	Yes	No	2x150	No	Yes	Yes	Yes	Yes	Yes	Geneious	1858258	1260321	0.00015869	0.654754	1.04569	98.0751	0.0173765	0.00198362	0.0438777	0.00983876	0.151231
KIS	SI	KIS_Vitis_S4	Grapevine	Vitis vinifera	Tokaj	Vitaceae	food crop	leaves	Rneasy+PIA	Yes	No	2x150	No	Yes	Yes	No	No	No	Geneious	1604680	928844	0	1.12452	0.672449	97.904	0.0150725	0.00495239	0.0753625	0.0565219	0.147172
KIS	SI	KIS_Rubus_S5	Blackberry	Rubus sp.	unknown	Rosaceae	food crop	leaves	Rneasy+PIA	Yes	Yes	2x150	No	Yes	Yes	No	No	No	Geneious	2363064	1674064	0.000597349	1.12415	1.11991	97.4165	0.0158895	0.00328542	0.0369162	0.00465932	0.278066
KIS	SI	KIS_Allium_S6	Garlic	Allium sativum	unknown	Amaryllidaceae	food crop	leaves	Rneasy+PIA	Yes	Yes	2x150	Yes	Yes	Yes	No	No	No	Geneious	2400058	1802811	0.000554689	0.860101	1.78671	96.9728	0.0250165	0.00637893	0.0885839	0.00538049	0.254491	1200029	3.33325	6638.17	32147.6	626048	778.315	42.499	2433.27	368.324
KIS	SI	KIS_Rubus_S7	Blackberry	Rubus sp.	unknown	Rosaceae	food crop	leaves	Rneasy+PIA	Yes	Yes	1x100	No	Yes	Yes	No	No	No	Geneious	1199794	389468	0.000513521	0.59363	1.39164	97.8044	0.0102704	0.00693253	0.0387708	0.00718929	0.14661
KIS	SI	KIS_Rubus_S8	Blackberry	Rubus sp.	unknown	Rosaceae	food crop	leaves	Rneasy+PIA	Yes	Yes	2x150	Yes	Yes	Yes	No	No	No	Geneious	8671058	335920	0	0.168492	0.530483	98.5065	0.0372112	0	0.475709	0.235473	0.0461419	4766832	3.35653	3168.77	13669	699030	627.251	103.843	7054.79	216.286
NCL	GB	NCL_Poaceae-pool_S1	Pool	Pool of Apiaceae	unknown	Apiaceae	wild	stem and leaves	Rneasy	Yes	Yes	2x300	Yes	No	No	No	No	No	BWA	3239152	2189241	0.00529864	5.87939	4.01367	88.7456	0.0316091	0.0259451	0.341351	0.0494692	0.907712	1619495	21.6117	42964.6	37455.5	563830	636.618	10855.9	3338.08	461.255

## Sheet: info on columns
column name	info
Participant_code	institute of the participant
Participant_country	country of the participant
Sample_Name	name of the dataset
Plant_species_common_name	plant host (common name)
Host_species	plant host (Latin)
Plant_cultivar	plant host cultivar
Plant_family	plant host family
Crop_type	plant host crop type
Plant_material	plant tissue
RNA_extraction_method	RNA extraction method
rRNA_depletion	rRNA depletion done during library prep (Yes, No, unknown)
Dnase_treatment	DNAse treatment (Yes, No, unknown)
Sequencinglength	read length of the dataset
Selected_for_PhaseII	dataset is selected for Phase II (Yes, No)
PhaseI_Quality_filtering	quality filtering done by participant (Yes, No, unknown)
PhaseI_Adapter_removal	adapter removal done by participant (Yes, No, unknown)
PhaseI_Merging_forward_reverse_reads	merging of forward and reverse reads done by participant (Yes, No, unknown)
PhaseI_Host_plant_removal	host plant removal done by participant (Yes, No, unknown)
PhaseI_Duplicate_removal	read duplicate removal done by participant (Yes, No, unknown)
PhaseI_mapping_tool	tool used for mapping by the participant
PhaseI_Input_reads	number of input reads for mapping as reported by the participant
PhaseI_mapped_reads	number of mapped reads as reported by the participant
PhaseI_Phytoplasms_PCT	% of phytoplasm rRNA reads as opposed to total number of mapped reads against SILVA rRNA database
PhaseI_Fungi_PCT	% of fungi rRNA reads as opposed to total number of mapped reads against SILVA rRNA database
PhaseI_Bacteria_PCT	% of bacteria rRNA reads as opposed to total number of mapped reads against SILVA rRNA database
PhaseI_Plants_PCT	% of plant rRNA reads as opposed to total number of mapped reads against SILVA rRNA database
PhaseI_Nematodes_PCT	% of nematode rRNA reads as opposed to total number of mapped reads against SILVA rRNA database
PhaseI_Oomycetes_PCT	% of oomycete rRNA reads as opposed to total number of mapped reads against SILVA rRNA database
PhaseI_Insects_PCT	% of Hexapoda rRNA reads as opposed to total number of mapped reads against SILVA rRNA database
PhaseI_SpidersAndMites_PCT	% of Arachnida rRNA reads as opposed to total number of mapped reads against SILVA rRNA database
PhaseI_Others_PCT	% of other rRNA reads as opposed to total number of mapped reads against SILVA rRNA database
PhaseII_Kraken2_total_reads	Total number of reads entering the Kraken2 analysis of Phase II
PhaseII_Phytoplasms_Kraken2_RPM	number of phytoplasm reads as opposed to total number of reads as classified by Kraken2 against Genbank Nucleotide non-redundant database (in reads per million)
PhaseII_Fungi_Kraken2_RPM	number of fungi reads as opposed to total number of reads as classified by Kraken2 against Genbank Nucleotide non-redundant database (in reads per million)
PhaseII_Bacteria_Kraken2_RPM	number of bacteria reads as opposed to total number of reads as classified by Kraken2 against Genbank Nucleotide non-redundant database (in reads per million)
PhaseII_Plants_Kraken2_RPM	number of plant reads as opposed to total number of reads as classified by Kraken2 against Genbank Nucleotide non-redundant database (in reads per million)
PhaseII_Nematodes_Kraken2_RPM	number of nematode reads as opposed to total number of reads as classified by Kraken2 against Genbank Nucleotide non-redundant database (in reads per million)
PhaseII_Oomycetes_Kraken2_RPM	number of oomycete reads as opposed to total number of reads as classified by Kraken2 against Genbank Nucleotide non-redundant database (in reads per million)
PhaseII_Insects_Kraken2_RPM	number of Hexapoda reads as opposed to total number of reads as classified by Kraken2 against Genbank Nucleotide non-redundant database (in reads per million)
PhaseII_SpidersAndMites_Kraken2_RPM	number of Arachnida reads as opposed to total number of reads as classified by Kraken2 against Genbank Nucleotide non-redundant database (in reads per million)
