# Supplementary material for: Looking beyond Virus Detection in RNA Sequencing Data: Lessons Learned from a Community-Based Effort to Detect Cellular Plant Pathogens and Pests
Source: Plants (Basel). 2023 May 29;12(11):2139. doi: 10.3390/plants12112139 (PMC10255714; doi:10.3390/plants12112139)
Supplement: Supplementary file 1 [file plants-12-02139-s001.zip › Supplementary File S3 Questionnaire answers.xlsx]

## Sheet: Blad1
Participant	Lab_type	Expertise_level	Aware_of_nonviral_pathogens_in_samples	Aware_of_existence_of_techniques	Previous_use_of_techniques	Best_analysis_method	Likeliness_sharing_results	Virus_presence_comparison	Usefulness	Virus_vector_id_possible	Future_use
1	Both research and diagnostics	Intermediate	No	Yes	Never	Analysis 1	5	Good correspondence	5	Yes	Yes
2	Both research and diagnostics	Beginner	No	Yes	Never	Analysis 2	5	Good correspondence	5	Maybe	Yes
3	Diagnostics	Expert	No	Yes	Sometimes	Analysis 2	3	More viruses than expected	5	Yes	Yes
4	Both research and diagnostics	Expert	Yes	Yes	Never	I dont know	2	NA	3	Maybe	Maybe
5	Both research and diagnostics	Intermediate	No	No	Never	I dont know	4	Good correspondence	4	Maybe	Yes
6	Both research and diagnostics	Beginner	No	Yes	Never	I dont know	4	Good correspondence	3	Maybe	Maybe
7	Both research and diagnostics	Intermediate	Yes	Yes	Never	I dont know	4	Good correspondence	4	Maybe	Maybe
8	Both research and diagnostics	Expert	NA	Yes	Sometimes	Analysis 1	4	More viruses than expected	4	I dont know	Yes
9	Both research and diagnostics	Intermediate	NA	Yes	Sometimes	Analysis 1	3	Good correspondence	5	Yes	Yes
10	Both research and diagnostics	Expert	Yes	Yes	Never	Analysis 2	5	More viruses than expected	4	Yes	Yes
11	Both research and diagnostics	Intermediate	Yes	Yes	Sometimes	Analysis 2	4	Good correspondence	4	Maybe	Yes
12	Both research and diagnostics	Intermediate	Yes	Yes	Never	Analysis 1	4	More viruses than expected	5	Yes	Maybe
13	Both research and diagnostics	Expert	Yes	Yes	Sometimes	I dont know	5	NA	5	Maybe	Yes
14	Both research and diagnostics	Expert	No	Yes	Always	I dont know	4	More viruses than expected	5	Yes	Yes
15	Research	Intermediate	NA	Yes	Never	NA	NA	NA	NA	NA	Maybe
